# Supplementary material for: Facile Synthesis of Microsphere-like Co0.85Se Structures on Nickel Foam for a Highly Efficient Hydrogen Evolution Reaction
Source: Micromachines (Basel). 2023 Oct 5;14(10):1905. doi: 10.3390/mi14101905 (PMC10608889; doi:10.3390/mi14101905)
Supplement: Supplementary file 1 [file micromachines-14-01905-s001.zip]

Archive with 1 entries (1 files):
- micromachines-2638174-supplementary.pdf
